# Supplementary material for: Low Back Pain Prevalence among Distance Learning Students
Source: Int J Environ Res Public Health. 2022 Dec 26;20(1):342. doi: 10.3390/ijerph20010342 (PMC9819147; doi:10.3390/ijerph20010342)
Supplement: Supplementary file 1 [file ijerph-20-00342-s001.zip]

Archive with 1 entries (1 files):
- ijerph-2089986-supplementary.pdf
